# Supplementary material for: Artisanal Goat Coalho Cheese with Cachaça as Flavoring Agent
Source: Foods. 2023 May 10;12(10):1945. doi: 10.3390/foods12101945 (PMC10217206; doi:10.3390/foods12101945)
Supplement: Supplementary file 1 [file foods-12-01945-s001.zip]

Archive with 1 entries (1 files):
- foods-2372400-supplementary.pdf
